# Supplementary material for: Genetic toggle switch controlled by bacterial growth rate
Source: BMC Syst Biol. 2017 Dec 2;11:117. doi: 10.1186/s12918-017-0483-4 (PMC5712128; doi:10.1186/s12918-017-0483-4)
Supplement: Supplementary file 7 — Computational Code. C++ computational code. (CPP 46 kb) [file 12918_2017_483_MOESM7_ESM.cpp]

/*

 This file is the Additional File 7 supplementing the article 
 "Genetic toggle switch controlled by bacterial growth rate" 
 by Jaruszewicz-Blonska & Lipniacki, BMC Systems Biology 2017

 This is a modification of "A Sample of Gillespie Algorithm (Direct Method) 
 for Autocatalytic Reaction Cycle with C" by M. Hatakeyama 
 (masa.o.oo7.jp/gillespie).

 
 This program calculates a sample trajectory of the model of a genetic toggle 
 switch in dividing E. coli. 
 
 The toggle consists of two competing genes:
 G_ori inserted to the chromosome in the vicinity of origin of replication and 
 G_ter inserted in two copies in the vicinity of terminus of replication.
 
 The calculations of cell volume and gene replication times are valid only for 
 doubling times between 20 and 120 minutes. Cell volume is updated with each 
 simulated reaction just before reaction propensities of other reactions are 
 calculated. 
 
 Cell divides every doubling time T. At each division cell volume is 
 divided by 2 and mRNA and proteins are distributed binomially between the 
 two daughter-cells. Next, one of the daughter-cells is randomly chosen for 
 further simulation. 
 
 Simulation parameters, doubling time and initial molecule numbers can be 
 changed in sections "Model parameters" and "Initial numbers of species and 
 states of genes".
 
 The program generates 4 output files:
 
 1) "trajectory.dat" with a simulated trajectory containing all model 
 variables recorded every time TIMESTEP defined in user definition part of the
 code. 
 
 tloc (third column) denotes time passed from the last cell division.
 
 G_ori_i (i=1...8) denote states of copies of the gene placed near origin of 
 replication. This gene is inserted in a single copy, but in the result of 
 replication the number of copies can increase up to 8. If the actual number 
 of G_ori_copies is lower than 8, then states of these "nonexisting copies" 
 equal zero. 

 G_ter_A_1 and G_ter_B_1 denote states of the two gene copies inserted in the
 vicinity of replication terminus.
 G_ter_A_2 and G_ter_B_2 denote states of the replicated gene copies from the 
 above two. If there are no replicated copies these two last values equal zero.
 
 
 2) "transitions.dat" which lists all transitions between the state of higher 
 expression of G_ori and the state of higher expression of G_ter. 

 First column lists states in which the system stayed before the transition. 
 Ori (Ter) denotes the state in which expression of G_ori (G_ter) is higher 
 than expression of the other gene. 

 Second column lists (simulation) times in which transition occured. 

 Third and fourth columns list total time spent in the state of higher 
 expression of G_ori and the state of higher expression of G_ter, respectively.

 Fifth column lists times between subsequent transitions. 

 Sixth column lists times passed from the last cell division. 

 In the last column the
 transitions which occured due to a random distribution of molecules during 
 cell division are marked.
 
 3) "transitions_ori.dat" lists all transition times from the state of higher 
 expression of G_ori to the state of higher expression of G_ter.
 
 4) "transitions_ter.dat" lists all transition times from the state of higher 
 expression of G_ter to the state of higher expression of G_ori.
 
 
 
 
 
 The file includes the Mersenne Twister Number Generator 
 Coded by Takuji Nishimura and Makoto Matsumoto.
 Ported to C++ by Jasper Bedaux 2003/1/1 (see http://www.bedaux.net/mtrand/).
 The generators returning floating point numbers are based on
 a version by Isaku Wada, 2002/01/09. Original copyright/license copied below.

 Copyright (C) 1997 - 2002, Makoto Matsumoto and Takuji Nishimura,
 All rights reserved.

 Redistribution and use in source and binary forms, with or without
 modification, are permitted provided that the following conditions
 are met:

 1. Redistributions of source code must retain the above copyright
    notice, this list of conditions and the following disclaimer.

 2. Redistributions in binary form must reproduce the above copyright
    notice, this list of conditions and the following disclaimer in the
    documentation and/or other materials provided with the distribution.

 3. The names of its contributors may not be used to endorse or promote
    products derived from this software without specific prior written
    permission.

 THIS SOFTWARE IS PROVIDED BY THE COPYRIGHT HOLDERS AND CONTRIBUTORS
 "AS IS" AND ANY EXPRESS OR IMPLIED WARRANTIES, INCLUDING, BUT NOT
 LIMITED TO, THE IMPLIED WARRANTIES OF MERCHANTABILITY AND FITNESS FOR
 A PARTICULAR PURPOSE ARE DISCLAIMED. IN NO EVENT SHALL THE COPYRIGHT OWNER OR
 CONTRIBUTORS BE LIABLE FOR ANY DIRECT, INDIRECT, INCIDENTAL, SPECIAL,
 EXEMPLARY, OR CONSEQUENTIAL DAMAGES (INCLUDING, BUT NOT LIMITED TO,
 PROCUREMENT OF SUBSTITUTE GOODS OR SERVICES; LOSS OF USE, DATA, OR
 PROFITS; OR BUSINESS INTERRUPTION) HOWEVER CAUSED AND ON ANY THEORY OF
 LIABILITY, WHETHER IN CONTRACT, STRICT LIABILITY, OR TORT (INCLUDING
 NEGLIGENCE OR OTHERWISE) ARISING IN ANY WAY OUT OF THE USE OF THIS
 SOFTWARE, EVEN IF ADVISED OF THE POSSIBILITY OF SUCH DAMAGE.

 Any feedback is very welcome.
 http://www.math.keio.ac.jp/matumoto/emt.html
 email: matumoto@math.keio.ac.jp

 Feedback about the C++ port should be sent to Jasper Bedaux,
 see http://www.bedaux.net/mtrand/ for e-mail address and info.

*/
#include <stdio.h>
#include <stdlib.h>
#include <math.h>
#include <limits.h>
#include <time.h>
#include <iostream>
#include <fstream>

using namespace std;

/////////////////////////////////////////////////////////////
//
// user definition part
//
#define ENDTIME   3600000	// end of simulation time (1000 h)
#define TIMESTEP  600	    // interval of output (10 minutes)
#define OutputEndT 3600000  //  end of output trajectory, after this time 
                            // transition times will still be collected 
							// and writen to "trajectory.dat" until ENDTIME						
#define OUTFILE1     "trajectory.dat"
#define OUTFILE2     "transitions.dat"

#define OUTFILEori   "transitions_ori.dat"
#define OUTFILEter   "transitions_ter.dat"
#define SEED      122		// random seed
#define N         38		// number of reactions
#define M         18		// number of chemical species
#define sw        20        // number of switches to finish simulation 

int x[M];			    // population of chemical species
double c[N];			// reaction rates
int u1[N][2];			// data structure for updating x[]
int u2[N][2];			// data structure for updating x[]


///////////////////////////////////
//       Model parameters:       //
///////////////////////////////////
double doublingT=40*60;    // doubling time T, should be between 20*60 and 120*60, 
                      // otherwise the implementation of the genome replication model 
					  // and volume calculations would not be valid 

double rg=0.002;      // gene repression rate *V_t(T)
double kg=0.002;      // gene activation rate
double km=0.005;      // mRNA transcription rate *S(T)
double kp=0.01;       // protein translation rate  /(2V_0*40/T)
double kd=0.001;      // protein dimerization rate *V_t(T)
double rd=0.1;        // dimer dissociation to monomers rate 
double rm=0.003;      // mRNA degradation rate
double rp=0;          // protein monomer degradation rate

// defined in init():
double kmT;   //1/S(T) - transcription rate dependence on doubling time T
double kpT;  //(2V_0*40/T) - translation rate dependence on doubling time T


/////////////////////////////////////////////////////////
//   Initial numbers of species and states of genes:   //    
/////////////////////////////////////////////////////////

int	GOri1Ini = 1;   // activity of 1 copy of gene G_ori
//if genes at the beginning of simulation (tglobal=0) are not yet replicated 
//their activity during initialization is reset to 0 and their activation rates 
//are reset to 0):
int	GOri2Ini = 1;   // activity of 2 copy of gene G_ori (if G_ori is already replicated)
int	GOri3Ini = 1;   // activity of 3 copy of gene G_ori (if G_ori is already replicated)
int	GOri4Ini = 1;   // activity of 4 copy of gene G_ori (if G_ori is already replicated)
int	GOri5Ini = 1;   // activity of 5 copy of gene G_ori (if G_ori is already replicated)
int	GOri6Ini = 1;   // activity of 6 copy of gene G_ori (if G_ori is already replicated)
int	GOri7Ini = 1;   // activity of 7 copy of gene G_ori (if G_ori is already replicated)
int	GOri8Ini = 1;   // activity of 8 copy of gene G_ori (if G_ori is already replicated)

int MOriIni = 5;    // mRNA M_ori number
int POriIni = 30;   // protein monomer P_ori number
int DOriIni = 10;   // protein dimer D_ori number

int GTerA1Ini = 1;  // activity of 1 copy of gene G_ter_a  -gene at ter has 2 copies before replication: a and b
int GTerB1Ini = 1;  // activity of 1 copy of gene G_ter_b
int GTerA2Ini = 1;  // activity of 2 copy of gene G_ter_a  -gene at ter has 2 copies before replication: a and b (if G_ter is already replicated)
int GTerB2Ini = 1;  // activity of 2 copy of gene G_ter_b (if G_ter is already replicated)


int MTerIni = 0;    // mRNA M_ter number
int PTerIni = 0;    // protein monomer P_ter number
int DTerIni = 0;    // protein dimer D_ter number

/////////////////////////////////////////////////////////


	
FILE *out2Transitions=fopen(OUTFILE2, "w");
FILE *out1Trajectory=fopen(OUTFILE1, "w");

FILE *outORI=fopen(OUTFILEori, "w");
FILE *outTER=fopen(OUTFILEter, "w");

long double t=0.0;			// simulation time
long double tloc=0.0;       // time from the last cell division

int trans=0;             // number of transitions
long double tOri=0.0;    // time spent in the state with dominant expression of G_ori
long double tTer=0.0;    // time spent in the state with dominant expression of G_ter
long double tTrans=0.0;  // time from the last transition

int OriWins;        // 1 if expression of G_ori is higher than G_ter, 0 otherwise
                    // (memory of the "toggle switch" state)    
double volume;
double volInverse;  // =1/volume
	
 
	
void init(int x[], int u1[][2], int u2[][2]){
	
	// functions depending on the doubling time:
	volume=((1.0/6)*(40.0*60/doublingT)*(40.0*60/doublingT)+(1.0/3))*exp(log(2.0)*tloc/doublingT);
    volInverse=1/volume;
    
	   //kpT=(2V_0*40/T)  translation rate dependence on doubling time T:
    kpT=(1./3.)*(40.*60./doublingT)*(40.*60./doublingT)*(40.*60./doublingT)+(2./3.)*40.*60./doublingT;
     
      //kmT=1/S(T) - transcription rate dependence on doubling time T:
  	if (doublingT>=60*60) 
      kmT=1.0/(1.0+40.*60./doublingT);
    else 
      if (doublingT>=30*60)  
	      kmT=1.0/(doublingT/(80.*60.)+85.*60./doublingT-0.5);
      
      else //doublingT<30*60
          kmT=1.0/(9.*doublingT/(80.*60.)+175.*60./doublingT-6.5);
        
        
        
	// reaction rates
    c[0] = kd*volInverse;  // P_ter dimerization 
    c[1] = rd;             // D_ter -> P_ter+P_ter 
    
    c[2] = kd*volInverse;  // P_ori dimerization
    c[3] = rd;             // D_ori -> P_ori+P_ori
    
    c[4] = rg*volInverse;  // G_ori_1 repressor D_ter binding  
    c[5] = kg;             // G_ori_1 repressor D_ter unbindig  
    
    c[6] = rg*volInverse;  // G_ter_a_1 repressor D_ori binding
    c[7] = kg;             // G_ter_a_1 repressor D_ori unbinding
    
    c[8] = km*kmT;     // mRNA_ori production from an active copy of G_ori
    c[9] = 0;          // mRNA_ori production from a repressed copy of G_ori
    c[10] = kp*kpT;    // P_ori production 
    c[11] = rm;        // mRNA_ori degradation 
    c[12] = rp;        // P_ori degradation 
    
    c[13] = km*kmT;    // mRNA_ter production from an active copy of G_ter
    c[14] = 0;         // mRNA_ter production from a repressed copy of G_ter
    c[15] = kp*kpT;    // P_ter production
    c[16] = rm;        // mRNA_ter degradation
    c[17] = rp;        // P_ter degradation


	
    c[18]= rg*volInverse;  //G_ori_2 repressor D_ter binding 
    c[19]= kg;             //G_ori_2 repressor D_ter unbinding     

    c[20]= rg*volInverse;  //G_ori_3 repressor D_ter binding
    c[21]= kg;             //G_ori_3 repressor D_ter unbinding

    c[22]= rg*volInverse;  //G_ori_4 repressor D_ter binding  
    c[23]= kg;             //G_ori_4 repressor D_ter unbindig   
     
    c[24]= rg*volInverse;  //G_ori_5 repressor D_ter binding
    c[25]= kg;             //G_ori_5 repressor D_ter unbinding
 
    c[26]= rg*volInverse;  //G_ori_6 repressor D_ter binding 
    c[27]= kg;             //G_ori_6 repressor D_ter unbinding      
    
    c[28]= rg*volInverse;  //G_ori_7 repressor D_ter binding
    c[29]= kg;             //G_ori_7 repressor D_ter unbinding
 
    c[30]= rg*volInverse;  //G_ori_8 repressor D_ter binding  
    c[31]= kg;             //G_ori_8 repressor D_ter unbinding   
       
    c[32]= rg*volInverse;  //G_ter_a_2 repressor D_ori binding
    c[33]= kg;             //G_ter_a_2 repressor D_ori unbinding

    c[34]= rg*volInverse;  //G_ter_b_1 repressor D_ori binding
    c[35]= kg;             //G_ter_b_1 repressor D_ori unbinding
 
    c[36]= rg*volInverse;  //G_ter_b_2 repressor D_ori binding
    c[37]= kg;             //G_ter_b_2 repressor D_ori unbinding


	// population of chemical species
	x[0] = GOri1Ini;   // activity of 1. copy of gene G_ori
	x[1] = MOriIni;    // mRNA M_ori number
	x[2] = POriIni;    // protein monomer P_ori number
	x[3] = DOriIni;    // protein dimer D_ori number
	x[4] = GTerA1Ini;  // activity of 1. copy of gene G_ter_a (G_ter has 2 copies before replication: a and b)
	x[16] = GTerB1Ini; // activity of 1. copy of gene G_ter_b
	x[5] = MTerIni;    // mRNA M_ter number
	x[6] = PTerIni;    // protein monomer P_ter number
	x[7] = DTerIni;    // protein dimer D_ter number


    // x[8] to x[14] denote replicated copies of gene G_ori
    // x[15] and x[17] denote replicated copy of gene G_ter_a and G_ter_b
	    
    //if genes at the beginning of simulation (tglobal=0) are not yet replicated 
	//their activity is 0 and their activation rates are 0):
    //(simulation starts just after division)
	if (doublingT>60*60) {
	
      x[8] = 0;                      //G_ori_2
      c[19]= 0;    //activation rate of G_ori_2
      }
	else 
      if (doublingT==60*60) 
	    {
	    if (x[8]==0) x[7]++; //G_ori_2 is replicated and activates
		x[8] = 1; 
	    }
      else x[8] = GOri2Ini;           //G_ori_2
      
    if (doublingT>30*60) {  
	  x[9] = 0;   //G_ori_3
	  x[10]= 0;   //G_ori_4
	  
	  c[21]= 0;  //activation rate of G_ori_3
      c[23]= 0;  //activation rate of G_ori_4      
      }
    else
      if (doublingT==30*60) { 
        if (x[9]==0) x[7]++; //G_ori_3 is replicated and activates
        x[9] = 1;   
        if (x[10]==0) x[7]++; //G_ori_4 is replicated and activates
        x[10]= 1;  
      }
      else {           
        x[9] = GOri3Ini;   //G_ori_3
        x[10]= GOri4Ini;   //G_ori_4
      }
     

	
    if (doublingT==20*60) {    
	  if (x[11]==0) x[7]++;  //G_ori_5 is replicated and activates
	  x[11] = 1;   
	  if (x[12]==0) x[7]++;  //G_ori_6 is replicated and activates
	  x[12] = 1;  
	  if (x[13]==0) x[7]++;  //G_ori_7 is replicated and activates
	  x[13] = 1;   
	  if (x[14]==0) x[7]++;  //G_ori_8 is replicated and activates
	  x[14] = 1;   
	  if (x[15]==0) x[3]++;  //G_ter_a_2 is replicated and activates
	  x[15] = 1;   
	  if (x[17]==0) x[3]++;  //G_ter_b_2 is replicated and activates
	  x[17] = 1;   
      }
	else {
      x[11] = 0;   //G_ori_5
	  x[12] = 0;   //G_ori_6
	  x[13] = 0;   //G_ori_7
	  x[14] = 0;   //G_ori_8
	  x[15] = 0;   //G_ter_a_2
	  x[17] = 0;   //G_ter_b_2
	  
	  c[25] = 0;  //activation rate of G_ori_5
      c[27] = 0;  //activation rate of G_ori_6
      c[29] = 0;  //activation rate of G_ori_7
      c[31] = 0;  //activation rate of G_ori_8
	  c[33] = 0;  //activation rate of G_ter_a_2
	  c[37] = 0;  //activation rate of G_ter_b_2
      }
	  
					    


	// data structure for updating the number of chemical species
	// u1[i][j]: i=reaction number, j=chemical species in these reaction
	// each element is corresponding to the element of u2 array

	u1[0][0] = 6;   //dimerization P_ter + P_ter -> D_ter
	u1[0][1] = 7;
	u1[1][0] = 7;   //             P_ter + P_ter <- D_ter
	u1[1][1] = 6;
	
	u1[2][0] = 2;   //dimerization P_ori + P_ori -> D_ori
	u1[2][1] = 3;
	u1[3][0] = 3;   //             P_ori + P_ori <- D_ori
	u1[3][1] = 2;
	
	u1[4][0] = 0;   //G_ori_1 + D_ter -> G_ori_1_D_ter
	u1[4][1] = 7;
	u1[5][0] = 0;   //G_ori_1 + D_ter <- G_ori_1_D_ter
   	u1[5][1] = 7; 	
   	
	u1[6][0] = 4;   //G_ter_a_1 + D_ori -> G_ter_a_1_D_ori
	u1[6][1] = 3;
	u1[7][0] = 4;   //G_ter_a_1 + D_ori <- G_ter_a_1_D_ori
   	u1[7][1] = 3; 	
   	
   	u1[34][0] = 16; //G_ter_b_1 + D_ori -> G_ter_b_1_D_ori
	u1[34][1] = 3;
	u1[35][0] = 16; //G_ter_b_1 + D_ori <- G_ter_b_1_D_ori
   	u1[35][1] = 3; 	
   	
   	
	u1[8][0] = 1;   //mRNA_ori transcription - active gene
	u1[8][1] = 1;
	u1[9][0] = 1;   //mRNA_ori transcription - inactive gene
	u1[9][1] = 1;
	
	u1[10][0] = 2;  //protein P_ori translation
	u1[10][1] = 2;
	u1[11][0] = 1;  //mRNA_ori degradation
	u1[11][1] = 1;
	u1[12][0] = 2;  //P_ori degradation
	u1[12][1] = 2;
	
	
    u1[13][0] = 5;  //mRNA_ori transcription - active gene
	u1[13][1] = 5;
	u1[14][0] = 5;  //mRNA_ori transcription - inactive gene
	u1[14][1] = 5;
	
	u1[15][0] = 6;  //protein P_ter translation
	u1[15][1] = 6;
	u1[16][0] = 5;  //mRNA_ter degradation
	u1[16][1] = 5;
	u1[17][0] = 6;  //P_ter degradation
	u1[17][1] = 6;


	u1[18][0] = 8;  //G_ori_2 + D_ter -> G_ori_2_D_ter
	u1[18][1] = 7;
	u1[19][0] = 8;  //G_ori_2 + D_ter <- G_ori_2_D_ter
   	u1[19][1] = 7; 	
   	
	u1[20][0] = 9;  //G_ori_3 + D_ter -> G_ori_3_D_ter
	u1[20][1] = 7;
	u1[21][0] = 9;  //G_ori_3 + D_ter <- G_ori_3_D_ter
   	u1[21][1] = 7; 	
  
	u1[22][0] = 10; //G_ori_4 + D_ter -> G_ori_4_D_ter
	u1[22][1] = 7;
	u1[23][0] = 10; //G_ori_4 + D_ter <- G_ori_4_D_ter
   	u1[23][1] = 7; 	
  
	u1[24][0] = 11; //G_ori_5 + D_ter -> G_ori_5_D_ter
	u1[24][1] = 7;
	u1[25][0] = 11; //G_ori_5 + D_ter <- G_ori_5_D_ter
   	u1[25][1] = 7; 	
  
	u1[26][0] = 12; //G_ori_6 + D_ter -> G_ori_6_D_ter
	u1[26][1] = 7;
	u1[27][0] = 12; //G_ori_6 + D_ter <- G_ori_6_D_ter
   	u1[27][1] = 7; 	
  
	u1[28][0] = 13; //G_ori_7 + D_ter -> G_ori_7_D_ter
	u1[28][1] = 7;
	u1[29][0] = 13; //G_ori_7 + D_ter <- G_ori_7_D_ter
   	u1[29][1] = 7; 	
  
	u1[30][0] = 14; //G_ori_8 + D_ter -> G_ori_8_D_ter
	u1[30][1] = 7;
	u1[31][0] = 14; //G_ori_8 + D_ter <- G_ori_8_D_ter
   	u1[31][1] = 7; 	
               	
    	
	u1[32][0] = 15; //G_ter_a_2 + D_ori -> G_ter_a_2_D_ori
	u1[32][1] = 3;
	u1[33][0] = 15; //G_ter_a_2 + D_ori <- G_ter_a_2_D_ori
   	u1[33][1] = 3; 	
   	
   	u1[36][0] = 17; //G_ter_b_2 + D_ori -> G_ter_b_2_D_ori
	u1[36][1] = 3;
	u1[37][0] = 17; //G_ter_b_2 + D_ori <- G_ter_b_2_D_ori
   	u1[37][1] = 3; 	


	// u2[i][j]: i=reaction number, j=in(de)crement of chemical species
	u2[0][0] = -2;  //decrease of P_ter number
	u2[0][1] = 1;   //increase of D_ter number
	u2[1][0] = -1;
	u2[1][1] = 2;    
    
    u2[2][0] = -2;  //decrease of P_ori number
   	u2[2][1] = 1;   //increase of D_ori number
	u2[3][0] = -1;
	u2[3][1] = 2;
	

	u2[4][0] = -1;  //G_ori_1 + D_ter -> G_ori_1_D_ter
	u2[4][1] = -1;
	u2[5][0] = 1;   //G_ori_1 + D_ter <- G_ori_1_D_ter
   	u2[5][1] = 1; 	
   	
	u2[6][0] = -1;  //G_ter_a_1 + D_ori -> G_ter_a_1_D_ori
	u2[6][1] = -1;
	u2[7][0] = 1;   //G_ter_a_1 + D_ori <- G_ter_a_1_D_ori
   	u2[7][1] = 1; 	
   	
   	u2[34][0] = -1; //G_ter_b_1 + D_ori -> G_ter_b_1_D_ori
	u2[34][1] = -1;
	u2[35][0] = 1;  //G_ter_b_1 + D_ori <- G_ter_b_1_D_ori
   	u2[35][1] = 1; 	
 	
   	
	u2[8][0] = 1;   //mRNA_ori transcription - active gene
	u2[8][1] = 0;
	u2[9][0] = 1;   //mRNA_ori transcription - inactive gene
	u2[9][1] = 0;
	u2[10][0] = 1;  //P_ori translation
	u2[10][1] = 0;
	u2[11][0] = -1; //mRNA_ori degradation
	u2[11][1] = 0;
	u2[12][0] = -1; //P_ori degradation
	u2[12][1] = 0;
	
	
  	u2[13][0] = 1;  //mRNA_ori transcription - active gene
	u2[13][1] = 0;
	u2[14][0] = 1;  //         =||=            inactive gene
	u2[14][1] = 0;
	u2[15][0] = 1;  //P_ter translation
	u2[15][1] = 0;
	u2[16][0] = -1; //mRNA_ter degradation
	u2[16][1] = 0;
	u2[17][0] = -1; //P_ter degradation
	u2[17][1] = 0;
	 	

	u2[18][0] = -1; //G_ori_2 + D_ter -> G_ori_2_D_ter
	u2[18][1] = -1;
	u2[19][0] = 1;  //G_ori_2 + D_ter <- G_ori_2_D_ter
   	u2[19][1] = 1; 	
   	
	u2[20][0] = -1; //G_ori_3 + D_ter -> G_ori_3_D_ter
	u2[20][1] = -1;
	u2[21][0] = 1;  //G_ori_3 + D_ter <- G_ori_3_D_ter
   	u2[21][1] = 1; 	
  
	u2[22][0] = -1; //G_ori_4 + D_ter -> G_ori_4_D_ter
	u2[22][1] = -1;
	u2[23][0] = 1;  //G_ori_4 + D_ter <- G_ori_4_D_ter
   	u2[23][1] = 1; 	
  
	u2[24][0] = -1; //G_ori_5 + D_ter -> G_ori_5_D_ter
	u2[24][1] = -1;
	u2[25][0] = 1;  //G_ori_5 + D_ter <- G_ori_5_D_ter
   	u2[25][1] = 1; 	
  
	u2[26][0] = -1; //G_ori_6 + D_ter -> G_ori_6_D_ter
	u2[26][1] = -1;
	u2[27][0] = 1;  //G_ori_6 + D_ter <- G_ori_6_D_ter
   	u2[27][1] = 1; 	
  
	u2[28][0] = -1; //G_ori_7 + D_ter -> G_ori_7_D_ter
	u2[28][1] = -1;
	u2[29][0] = 1;  //G_ori_7 + D_ter <- G_ori_7_D_ter
   	u2[29][1] = 1; 	
  
	u2[30][0] = -1; //G_ori_8 + D_ter -> G_ori_8_D_ter
	u2[30][1] = -1;
	u2[31][0] = 1;  //G_ori_8 + D_ter <- G_ori_8_D_ter
   	u2[31][1] = 1; 	
               	
    	
	u2[32][0] = -1; //G_ter_a_2 + D_ori -> G_ter_a_2_D_ori
	u2[32][1] = -1;
	u2[33][0] = 1;  //G_ter_a_2 + D_ori <- G_ter_a_2_D_ori
   	u2[33][1] = 1; 	
   	
   	u2[36][0] = -1; //G_ter_b_2 + D_ori -> G_ter_b_2_D_ori
	u2[36][1] = -1;
	u2[37][0] = 1;  //G_ter_b_2 + D_ori <- G_ter_b_2_D_ori
   	u2[37][1] = 1; 	
   	

}


// function for updating the reaction propencities
void update_p(double p[], double c[], int x[]){

    volume=((1.0/6)*(40.0*60/doublingT)*(40.0*60/doublingT)+(1.0/3))*exp(log(2.0)*tloc/doublingT);
    volInverse=1/volume;

    // Update volume dependent parameters:
	   
    c[0] = kd*volInverse;      //P_ter dimerization 
    c[2] = kd*volInverse;      //P_ori dimerization
   
    c[4] = rg*volInverse;      //G_ori_1 repressor D_ter binding  
    c[18]= rg*volInverse;      //G_ori_2 repressor D_ter binding   
    c[20]= rg*volInverse;      //G_ori_3 repressor D_ter binding
    c[22]= rg*volInverse;      //G_ori_4 repressor D_ter binding  
    c[24]= rg*volInverse;      //G_ori_5 repressor D_ter binding
    c[26]= rg*volInverse;      //G_ori_6 repressor D_ter binding  
    c[28]= rg*volInverse;      //G_ori_7 repressor D_ter binding
    c[30]= rg*volInverse;      //G_ori_8 repressor D_ter binding   
    c[6] = rg*volInverse;      //G_ter_a_1 repressor D_ori binding   
    c[32]= rg*volInverse;      //G_ter_a_2 repressor D_ori binding
    c[34]= rg*volInverse;      //G_ter_b_1 repressor D_ori binding
    c[36]= rg*volInverse;      //G_ter_b_2 repressor D_ori binding   
    
    
    // Replication of Gene 1:
    
    if (doublingT<30*60){
      if (tloc<3*doublingT-60*60){
        c[25]=0;
        c[27]=0;
        c[29]=0;
        c[31]=0;
        
        x[11]=0;
        x[12]=0;
        x[13]=0;
        x[14]=0;
        }
        
      else 
        if (c[25]==0) {
          
          c[25]=kg;
          c[27]=kg;
          c[29]=kg;
          c[31]=kg;
        
          x[11]=1;
          x[12]=1;
          x[13]=1;
          x[14]=1;
          
          if (x[8]==0){
          	x[8]=1;
          	x[7]++;
		  }
          if (x[9]==0){
          	x[9]=1;
          	x[7]++;
		  }
          if (x[10]==0){
          	x[10]=1;
          	x[7]++;
		  }
          if (x[0]==0){
          	x[0]=1;
          	x[7]++;
		  }    
          
        }
      }
        
        
    if ((doublingT>=30.0*60.0)&&(doublingT<60.0*60.0)){  

      if (tloc<2.0*doublingT-60.0*60.0){
        c[21]=0;
        c[23]=0;
        
        x[9]=0;
        x[10]=0;        
        }
      else 
        if (c[21]==0) {
          c[21]=kg;
          c[23]=kg;
        
          x[9]=1;
          x[10]=1;  
		  
		  
		  if (x[8]==0){
          	x[8]=1;
          	x[7]++;
		  }
          if (x[0]==0){
          	x[0]=1;
          	x[7]++;
		  }    
		   
        }
      }
      
    if (doublingT>=60*60){

      if (tloc<doublingT-60*60){
        c[19]=0;
        
        x[8]=0;       
        }
      else 
        if (c[19]==0) {
          c[19]=kg;
        
          x[8]=1;   
          
          if (x[0]==0){
          	x[0]=1;
          	x[7]++;
          }
        }
      }
    
    
    // Replication of Gene 2:
     if (tloc<doublingT-20*60){
        c[33]=0;
        c[37]=0;
        
        x[15]=0;
		x[17]=0;   
        }
      else 
        if (c[33]==0) {
          c[33]=kg;
          c[37]=kg;
        
          x[15]=1; 
		  x[17]=1;  
          
          if (x[4]==0){
          	x[4]=1;
          	x[3]++;
          }
          
          if (x[16]==0){
          	x[16]=1;
          	x[3]++;
          }
          
        }
 
 
    // Update propensities:
	p[0] = 0.5*c[0]*x[6]*(x[6]-1);	// P_ter dimerization 
	p[1] = c[1]*x[7];	            // D_ter -> P_ter+P_ter 

	p[2] = 0.5*c[2]*x[2]*(x[2]-1);	// P_ori dimerization
	p[3] = c[3]*x[3];	            // D_ori -> P_ori+P_ori


	
	// mRNA_ori production from an active copy of G_ori:
    p[8] = c[8]*(x[0]+x[8]+x[9]+x[10]+x[11]+x[12]+x[13]+x[14]);	
    
    // mRNA_ori production from a repressed copy of G_ori:
	p[9] = c[9]*((c[5]+c[19]+c[21]+c[23]+c[25]+c[27]+c[29]+c[31])/kg-(x[0]+x[8]+x[9]+x[10]+x[11]+x[12]+x[13]+x[14]));
	//(c[5]+c[19]+c[21]+c[23]+c[25]+c[27]+c[29]+c[31])/kg  - gene 1 copy number
	
	
	p[10] = c[10]*x[1];	    // P_ori production
	p[11] = c[11]*x[1];	    // mRNA_ori degradation
	p[12] = c[12]*x[2];	    // P_ori degradation
	
    p[13] = c[13]*(x[4]+x[15]+x[16]+x[17]);	// mRNA_ter production from active copy of G_ter
    
    // mRNA_ter production from a repressed copy of G_ter:
	p[14] = c[14]*((c[7]+c[33]+c[35]+c[37])/kg-(x[4]+x[15]+x[16]+x[17]));	
	//(c[7]+c[33]+c[35]+c[37])/kg  - gene 2 copy number
	
	
	p[15] = c[15]*x[5];	    // P_ter production
	p[16] = c[16]*x[5];	    // mRNA_ter degradation
	p[17] = c[17]*x[6];	    // P_ter degradation


	p[4] = c[4]*x[0]*x[7];	    // G_ori_1 repressor D_ter binding
    p[5] = c[5]*(1-x[0]);	    // G_ori_1 repressor D_ter unbindig	
	
	p[18] = c[18]*x[8]*x[7];	// G_ori_2 repressor D_ter binding
    p[19] = c[19]*(1-x[8]);	    // G_ori_2 repressor D_ter unbinding

	p[20] = c[20]*x[9]*x[7];	// G_ori_3 repressor D_ter binding
	p[21] = c[21]*(1-x[9]);	    // G_ori_3 repressor D_ter unbinding
	
	p[22] = c[22]*x[10]*x[7];	// G_ori_4 repressor D_ter binding
    p[23] = c[23]*(1-x[10]);	// G_ori_4 repressor D_ter unbindig

	p[24] = c[24]*x[11]*x[7];	// G_ori_5 repressor D_ter binding
	p[25] = c[25]*(1-x[11]);	// G_ori_5 repressor D_ter unbinding
    	
	p[26] = c[26]*x[12]*x[7];	// G_ori_6 repressor D_ter binding 
    p[27] = c[27]*(1-x[12]);	// G_ori_6 repressor D_ter unbinding 

	p[28] = c[28]*x[13]*x[7];	// G_ori_7 repressor D_ter binding
	p[29] = c[29]*(1-x[13]);	// G_ori_7 repressor D_ter unbinding
    
	p[30] = c[30]*x[14]*x[7];	// G_ori_8 repressor D_ter binding
    p[31] = c[31]*(1-x[14]);	// G_ori_8 repressor D_ter unbinding
    

    
   	p[6] = c[6]*x[4]*x[3];	    // G_ter_a_1 repressor D_ori binding
	p[7] = c[7]*(1-x[4]);	    // G_ter_a_1 repressor D_ori unbinding

	p[32] = c[32]*x[15]*x[3];	// G_ter_a_2 repressor D_ori binding
	p[33] = c[33]*(1-x[15]);	// G_ter_a_2 repressor D_ori unbinding
		
	p[34] = c[34]*x[16]*x[3];	// G_ter_b_1 repressor D_ori binding
	p[35] = c[35]*(1-x[16]);	// G_ter_b_1 repressor D_ori unbinding
	
	p[36] = c[36]*x[17]*x[3];	// G_ter_b_2 repressor D_ori binding
	p[37] = c[37]*(1-x[17]);	// G_ter_b_2 repressor D_ori unbinding
     
}


/////////////////////////////////////////////////////////////
//
// functions
//
int select_reaction(double p[], int pn, double sum_propencity, double r){
	int reaction = -1;
	float sp = 0.0;
	int i;
	r = r * sum_propencity;
	for(i=0; i<pn; i++){
		sp += p[i];
		if(r < sp){
			reaction = i;
			break;
		}
	}
	return reaction;
}

void update_x(int x[], int u1[][2], int u2[][2], int reaction){
	int i;
	for(i=0; i<2; i++){
		x[u1[reaction][i]] += u2[reaction][i];
	}
}

void output(double t, int x[], int xn, double p[]){
	static double output_t = 0.0;
	int i;
	if(output_t <= t){

		fprintf(out1Trajectory," %17.12e  %17.12e  %17.12e  %17.12e ", t, volume,(double)tloc,(double)x[0]);  // G_ori_1
		for(i=8; i<15; i++){  // G_ori_2_to_8
		    fprintf(out1Trajectory, " %17.12e ", (double)x[i]); 
		}
		for(i=1; i<5; i++){  // M_ori, P_ori, D_ori, G_ter_A_1
		    fprintf(out1Trajectory, " %17.12e ", (double)x[i]); 
		}
		for(i=15; i<18; i++){ // G_ter_A_2, G_ter_B_1, G_ter_B_2
		    fprintf(out1Trajectory, " %17.12e ", (double)x[i]); 
		}		
		for(i=5; i<8; i++){  // M_ter, P_ter, D_ter
		    fprintf(out1Trajectory, " %17.12e ", (double)x[i]); 
		}
		int g1=x[0]+x[8]+x[9]+x[10]+x[11]+x[12]+x[13]+x[14];
		int g2=x[4]+x[15]+x[16]+x[17];
		int c1=(c[5]+c[19]+c[21]+c[23]+c[25]+c[27]+c[29]+c[31])/kg;
		int c2=(c[7]+c[33]+c[35]+c[37])/kg;
	    fprintf(out1Trajectory, " %17.12e  %17.12e  %17.12e  %17.12e \n", (double)g1, (double)g2,(double)c1,(double)c2);

		output_t += TIMESTEP;
	}
}

float sum(double a[], int n){
	int i;
	double s=0.0;
	for(i=0; i<n; i++) 
		s += a[i];
	return(s);
}


/////////////////////////////////////////////////////////////
//        Mersenne Twister random number generator         //    
/////////////////////////////////////////////////////////////

class MTRand_int32 { // Mersenne Twister random number generator
public:
// default constructor: uses default seed only if this is the first instance
  MTRand_int32() { if (!init) seed(5489UL); init = true; }
// constructor with 32 bit int as seed
  MTRand_int32(unsigned long s) { seed(s); init = true; }
// constructor with array of size 32 bit ints as seed
  MTRand_int32(const unsigned long* array, int size) { seed(array, size); init = true; }
// the two seed functions
  void seed(unsigned long); // seed with 32 bit integer
  void seed(const unsigned long*, int size); // seed with array
// overload operator() to make this a generator (functor)
  unsigned long operator()() { return rand_int32(); }
// 2007-02-11: made the destructor virtual; thanks "double more" for pointing this out
  virtual ~MTRand_int32() {} // destructor
protected: // used by derived classes, otherwise not accessible; use the ()-operator
  unsigned long rand_int32(); // generate 32 bit random integer
private:
  static const int n = 624, m = 397; // compile time constants
// the variables below are static (no duplicates can exist)
  static unsigned long state[n]; // state vector array
  static int p; // position in state array
  static bool init; // true if init function is called
// private functions used to generate the pseudo random numbers
  unsigned long twiddle(unsigned long, unsigned long); // used by gen_state()
  void gen_state(); // generate new state
// make copy constructor and assignment operator unavailable, they don't make sense
  MTRand_int32(const MTRand_int32&); // copy constructor not defined
  void operator=(const MTRand_int32&); // assignment operator not defined
};

// inline for speed, must therefore reside in header file
inline unsigned long MTRand_int32::twiddle(unsigned long u, unsigned long v) {
  return (((u & 0x80000000UL) | (v & 0x7FFFFFFFUL)) >> 1)
    ^ ((v & 1UL) ? 0x9908B0DFUL : 0x0UL);
}

inline unsigned long MTRand_int32::rand_int32() { // generate 32 bit random int
  if (p == n) gen_state(); // new state vector needed
// gen_state() is split off to be non-inline, because it is only called once
// in every 624 calls and otherwise irand() would become too big to get inlined
  unsigned long x = state[p++];
  x ^= (x >> 11);
  x ^= (x << 7) & 0x9D2C5680UL;
  x ^= (x << 15) & 0xEFC60000UL;
  return x ^ (x >> 18);
}

// generates double floating point numbers in the half-open interval [0, 1)
class MTRand : public MTRand_int32 {
public:
  MTRand() : MTRand_int32() {}
  MTRand(unsigned long seed) : MTRand_int32(seed) {}
  MTRand(const unsigned long* seed, int size) : MTRand_int32(seed, size) {}
  ~MTRand() {}
  double operator()() {
    return static_cast<double>(rand_int32()) * (1. / 4294967296.); } // divided by 2^32
private:
  MTRand(const MTRand&); // copy constructor not defined
  void operator=(const MTRand&); // assignment operator not defined
};

// generates double floating point numbers in the closed interval [0, 1]
class MTRand_closed : public MTRand_int32 {
public:
  MTRand_closed() : MTRand_int32() {}
  MTRand_closed(unsigned long seed) : MTRand_int32(seed) {}
  MTRand_closed(const unsigned long* seed, int size) : MTRand_int32(seed, size) {}
  ~MTRand_closed() {}
  double operator()() {
    return static_cast<double>(rand_int32()) * (1. / 4294967295.); } // divided by 2^32 - 1
private:
  MTRand_closed(const MTRand_closed&); // copy constructor not defined
  void operator=(const MTRand_closed&); // assignment operator not defined
};

// generates double floating point numbers in the open interval (0, 1)
class MTRand_open : public MTRand_int32 {
public:
  MTRand_open() : MTRand_int32() {}
  MTRand_open(unsigned long seed) : MTRand_int32(seed) {}
  MTRand_open(const unsigned long* seed, int size) : MTRand_int32(seed, size) {}
  ~MTRand_open() {}
  double operator()() {
    return (static_cast<double>(rand_int32()) + .5) * (1. / 4294967296.); } // divided by 2^32
private:
  MTRand_open(const MTRand_open&); // copy constructor not defined
  void operator=(const MTRand_open&); // assignment operator not defined
};

// generates 53 bit resolution doubles in the half-open interval [0, 1)
class MTRand53 : public MTRand_int32 {
public:
  MTRand53() : MTRand_int32() {}
  MTRand53(unsigned long seed) : MTRand_int32(seed) {}
  MTRand53(const unsigned long* seed, int size) : MTRand_int32(seed, size) {}
  ~MTRand53() {}
  double operator()() {
    return (static_cast<double>(rand_int32() >> 5) * 67108864. + 
      static_cast<double>(rand_int32() >> 6)) * (1. / 9007199254740992.); }
private:
  MTRand53(const MTRand53&); // copy constructor not defined
  void operator=(const MTRand53&); // assignment operator not defined
};


// non-inline function definitions and static member definitions cannot
// reside in header file because of the risk of multiple declarations

// initialization of static private members
unsigned long MTRand_int32::state[n] = {0x0UL};
int MTRand_int32::p = 0;
bool MTRand_int32::init = false;

void MTRand_int32::gen_state() { // generate new state vector
  for (int i = 0; i < (n - m); ++i)
    state[i] = state[i + m] ^ twiddle(state[i], state[i + 1]);
  for (int i = n - m; i < (n - 1); ++i)
    state[i] = state[i + m - n] ^ twiddle(state[i], state[i + 1]);
  state[n - 1] = state[m - 1] ^ twiddle(state[n - 1], state[0]);
  p = 0; // reset position
}

void MTRand_int32::seed(unsigned long s) {  // init by 32 bit seed
  state[0] = s & 0xFFFFFFFFUL; // for > 32 bit machines
  for (int i = 1; i < n; ++i) {
    state[i] = 1812433253UL * (state[i - 1] ^ (state[i - 1] >> 30)) + i;
// see Knuth TAOCP Vol2. 3rd Ed. P.106 for multiplier
// in the previous versions, MSBs of the seed affect only MSBs of the array state
// 2002/01/09 modified by Makoto Matsumoto
    state[i] &= 0xFFFFFFFFUL; // for > 32 bit machines
  }
  p = n; // force gen_state() to be called for next random number
}

void MTRand_int32::seed(const unsigned long* array, int size) { // init by array
  seed(19650218UL);
  int i = 1, j = 0;
  for (int k = ((n > size) ? n : size); k; --k) {
    state[i] = (state[i] ^ ((state[i - 1] ^ (state[i - 1] >> 30)) * 1664525UL))
      + array[j] + j; // non linear
    state[i] &= 0xFFFFFFFFUL; // for > 32 bit machines
    ++j; j %= size;
    if ((++i) == n) { state[0] = state[n - 1]; i = 1; }
  }
  for (int k = n - 1; k; --k) {
    state[i] = (state[i] ^ ((state[i - 1] ^ (state[i - 1] >> 30)) * 1566083941UL)) - i;
    state[i] &= 0xFFFFFFFFUL; // for > 32 bit machines
    if ((++i) == n) { state[0] = state[n - 1]; i = 1; }
  }
  state[0] = 0x80000000UL; // MSB is 1; assuring non-zero initial array
  p = n; // force gen_state() to be called for next random number
}

MTRand drand;


int main(void) { 
    
    
    MTRand_int32(time(NULL));
    
   	init(x, u1, u2);	
 	printf("Simulation started with doubling time of %f min.\nInitial cell volume: %f",doublingT/60,volume);

	if (POriIni+2*DOriIni>PTerIni+2*DTerIni) OriWins=1;    // check which of the proteins P_ori and P_ter
	else OriWins=0;                                        // has a higher level

// write header in file with trajectory:	
    fprintf(out1Trajectory,  "#               time               volume                 tloc              G_ori_1");
	fprintf(out1Trajectory, "              G_ori_2              G_ori_3              G_ori_4              G_ori_5");
	fprintf(out1Trajectory, "              G_ori_6              G_ori_7              G_ori_8                M_ori");
	fprintf(out1Trajectory, "                P_ori                D_ori            G_ter_A_1            G_ter_A_2");
	fprintf(out1Trajectory, "            G_ter_B_1            G_ter_B_2                M_ter                P_ter");
	fprintf(out1Trajectory, "                D_ter  G_ori_active_copies  G_ter_active_copies         G_ori_copies");
	fprintf(out1Trajectory, "         G_ter_copies \n");

// write header in file with transitions:
	fprintf(out2Transitions, "#state  count              time    t_in_state_Ori    t_in_state_Ter    transition_t t_from_division\n");

// write header in file with transitions from state with dominant expression of G_ori:
	fprintf(outORI, "# Transition times from the state with dominant expression of G_ori to state with dominant expression of G_ter: \n");

// write header in file with transitions from state with dominant expression of G_ter:
	fprintf(outTER, "# Transition times from the state with dominant expression of G_ter to state with dominant expression of G_ori: \n");


// main loop simulating cell growth and divisions:
// Simulation is completed when end time ENDTIME is achieved
// or alternatively number of transitions sw is achieved:
    while(t<ENDTIME){       // comment to finish simulation when number of transitions sw achieved
	//while(trans < sw){    // uncomment to finish simulation when number of transitions sw achieved

       double p2[N];				// propencities of reaction

       // initialization
	   double sum_propencity = 0.0;	// sum of propencities
	   long double tau=0.0;			// step of time

       double r;					// random number
	   int reaction;				// reaction number selected
       double pom;

       tloc=0.0;
       
     
       // loop with simulation steps between subsequent cell divisions
       while((double)tloc < doublingT){
                	
                
		  // update propencity
		  update_p(p2, c, x);
		  
		  if (t<OutputEndT) {	
          // output
		     output(t, x, M,p2);
		  }
		  
		  sum_propencity = sum(p2, N);
		  // sample tau
		  if(sum_propencity > 0){
                          pom= (double)drand();
                          while((pom == 0)||(pom==1)) pom= (double)drand(); 
			              tau = -log(pom) / sum_propencity;
		  }
		  else{
		  	   break;
	              }
		  // time
		  t += tau;     // simulation time
		  tloc+=tau;    // time form the last cell division
		  
          tTrans+=tau;  // time from the last transition


     
		 if ((double)tloc<doublingT)
		 {
			// select reaction
  		    r = (double)drand(); 
  		    while((r == 0)||(r==1)) r= (double)drand(); 
  		  	reaction = select_reaction(p2, N, sum_propencity, r);
 			// update chemical species
			update_x(x, u1, u2, reaction);	
    

 			if ((OriWins==0)&&(x[6]<x[2])&&(x[7]<x[3])) 
            {
                OriWins=1;
                tTer=tTer+tTrans;

  	 			fprintf(out2Transitions, " Ter   %6d  %14.9e  %14.9e  %14.9e  %14.2f  %14.2f\n", trans+1,(double)t,(double)tOri,(double)tTer,(double)tTrans,(double)tloc);
  	 			fprintf(outTER, "%f\n",(double)tTrans);
  			            tTrans=0;
   	            trans=trans+1;
             }
         
   			 else
             {
			     if ((OriWins==1)&&(x[6]>x[2])&&(x[7]>x[3])) 
	  	         {
                    OriWins=0;
       	      		tOri=tOri+tTrans;

  				    fprintf(out2Transitions, " Ori   %6d  %14.9e  %14.9e  %14.9e  %14.2f  %14.2f\n", trans+1,(double)t,(double)tOri,(double)tTer,(double)tTrans,(double)tloc);
  				    fprintf(outORI, "%f\n",(double)tTrans);
   		                tTrans=0;
               		trans=trans+1;
                 }
             }
  		 }
		 else {
             t+=(doublingT-(double)tloc);  
             tTrans+=(doublingT-(double)tloc);    
	    	 }
	   }   // end of the cell cycle
	
	
	   ////////////////////
       // cell division: //
       ////////////////////

	   int daughtercell[12];    
           
           // gene states do not change during cell division
           
           // at the end of this loop the variables denoting states of genes situated 
		   // on a replicated chromosome which goes to the other daughter-cell are 
		   // changed to zero and their activation rate is changed to 0, until new gene 
		   // copies are replicated in the next cycle in the new replication round
       	   
	   int lpom,lpom2,j;
	   double P;

       //M_ori, P_ori and D_ori are randomly distributed between the two daughter cells:
       for (j=1;j<4;j++)
       {
          lpom=x[j];
          if (lpom>0)
          {
                        lpom2=0;
                        for (int j2=0;j2<lpom;j2++)
                        {
                          P = (double)drand();  
                          if (P>0.5) lpom2++;
                        } 
                        daughtercell[j-1]=lpom2;
                        daughtercell[j+5]=(lpom-daughtercell[j-1]);
          }
          else{
               daughtercell[j-1]=0;
               daughtercell[j+5]=0;
              }
       }
       lpom2=0;
       
	   //M_ter, P_ter and D_ter are randomly distributed between the two daughter cells:            
       for (j=5;j<8;j++)
         {
            lpom=x[j];
            if (lpom>0)
                {
                   lpom2=0;
                   for (int j2=0;j2<lpom;j2++)
                     {
                        P =(double)drand();   
                        if (P>0.5) lpom2++;
                     }
                   daughtercell[j-2]=lpom2;
                   daughtercell[j+4]=(lpom-daughtercell[j-2]);
                }
             else{
                   daughtercell[j-2]=0;
                   daughtercell[j+4]=0;
                 }
         }
         

       //Check if the state to state transition occured due to cell division: 
       if ((OriWins==0)&&(daughtercell[4]<daughtercell[1])&&(daughtercell[5]<daughtercell[2])) 
          {
             OriWins=1;
             tTer=tTer+tTrans;

	         fprintf(out2Transitions, " Ter   %6d  %14.9e  %14.9e  %14.9e  %14.2f  %14.2f  division \n", trans+1,(double)t,(double)tOri,(double)tTer,(double)tTrans,doublingT);
	         fprintf(outTER, "%f\n",(double)tTrans);
	         
             tTrans=0;
             trans=trans+1;
          }
         
       else
          {
             if ((OriWins==1)&&(daughtercell[4]>daughtercell[1])&&(daughtercell[5]>daughtercell[2])) 
               {                                                                                                  
                  OriWins=0;
                  tOri=tOri+tTrans;

 		          fprintf(out2Transitions, " Ori   %6d  %14.9e  %14.9e  %14.9e  %14.2f  %14.2f  division \n", trans+1,(double)t,(double)tOri,(double)tTer,(double)tTrans,doublingT);
 		          fprintf(outORI, "%f\n",(double)tTrans);
                  tTrans=0;
                  trans=trans+1;
               }
          }
   
   
       // set mRNA and protein levels of a first daughter-cell as new simulation variables:        
                    
       x[1]=daughtercell[0];
       x[2]=daughtercell[1];
       x[3]=daughtercell[2];

     
       x[5]=daughtercell[3];
       x[6]=daughtercell[4];
       x[7]=daughtercell[5];
       
       
        // the variables denoting states of genes situated on a replicated chromosome 
		// which goes to the other daughter-cell are changed to zero 
		// and their activation rate is set to 0, until new gene 
		// copies will be replicated in the next cycle in the new replication round:


       // G_ter replicated copies activation rates:
       c[33]=0;
       c[37]=0;
       
       // G_ter replicated copies states:
       x[15]=0; 
       x[17]=0;


       // G_ori replicated copies activation rates and states:
       if (doublingT<30*60){
        c[25]=0;
        c[27]=0;
        c[29]=0;
        c[31]=0;
        
        x[11]=0;
        x[12]=0;
        x[13]=0;
        x[14]=0;
       }
       if ((doublingT>=30*60)&&(doublingT<60*60)){
        c[21]=0;
        c[23]=0;
        
        x[9]=0;
        x[10]=0;           
       }
       if (doublingT>=60*60){               
        c[19]=0;        
        x[8]=0;              
       }      
       
    } //end of the main loop counting switches
    
    fclose(out2Transitions);
    fclose(out1Trajectory);
    fclose(outORI);
    fclose(outTER);
    

    cout << "\n\nSimulation completed. \nPress Enter";  
    getchar();
    
    return 0;
}
